# Supplementary material for: Alcohol, Coffee, and Milk Intake in Relation to Epilepsy Risk
Source: Nutrients. 2022 Mar 9;14(6):1153. doi: 10.3390/nu14061153 (PMC8951548; doi:10.3390/nu14061153)
Supplement: Supplementary file 1 [file nutrients-14-01153-s001.zip]

Archive with 1 entries (1 files):
- nutrients-1593859-supplementary.pdf
